# Supplementary material for: Blood Transfusion and Survival of Children, Adolescent, and Young Adult Patients with Osteosarcoma: A Multicenter Retrospective Cohort Study
Source: Cancers (Basel). 2024 Dec 31;17(1):97. doi: 10.3390/cancers17010097 (PMC11719514; doi:10.3390/cancers17010097)
Supplement: Supplementary file 1 [file cancers-17-00097-s001.zip]

Archive with 1 entries (1 files):
- cancers-3377458-supplementary.pdf
